# Supplementary material for: Carbon dioxide capture and functionalization by bis(N-heterocyclic carbene)-borylene complexes
Source: Nat Commun. 2024 Apr 9;15:3052. doi: 10.1038/s41467-024-47381-7 (PMC11003992; doi:10.1038/s41467-024-47381-7)
Supplement: Supplementary file 3 — Source Data [file 41467_2024_47381_MOESM3_ESM.xlsx]

## Sheet: Cartesian Coordinates
1 (M06-2X/def2-TZVP/IEFPCM(toluene))					2 (M06-2X/def2-TZVP)					3 (M06-2X/def2-TZVP/IEFPCM(toluene))					TS1 (M06-2X/def2-TZVP/IEFPCM(toluene))					Int1 (M06-2X/def2-TZVP/IEFPCM(toluene))					TS2 (M06-2X/def2-TZVP/IEFPCM(toluene))					Int2 (M06-2X/def2-TZVP/IEFPCM(toluene))					TS3 (M06-2X/def2-TZVP/IEFPCM(toluene))					Int3 (M06-2X/def2-TZVP/IEFPCM(toluene))					TS4 (M06-2X/def2-TZVP/IEFPCM(toluene))
G=	-1664.51	Hartree			G=	-1140.81	Hartree			G=	-1148.16	Hartree			G=	-1853.09	Hartree			G=	-1853.13	Hartree			G=	-1853.11	Hartree			G=	-1853.14	Hartree			G=	-2041.72	Hartree			G=	-2041.76	Hartree			G=	-2041.74	Hartree
N	-2.18652	-0.515186	-1.35518		N	2.28602	0.977974	-0.713238		N	1.67836	0.855989	-0.172725		B	-0.036697	-0.013107	0.002448		N	2.17964	-1.35573	-0.691787		N	2.17964	-1.35573	-0.691787		N	-1.56808	-2.51284	-0.521705		N	1.33032	2.35536	-0.609806		N	1.43861	1.8095	-0.816934		N	0.73798	2.28676	-0.22076
C	-1.14025	-0.873935	-0.522222		C	1.08046	1.05166	-0.044363		C	1.36879	-0.323753	0.394235		C	-0.037161	-0.049359	2.74337		C	1.52358	-0.258762	-0.252965		C	1.52358	-0.258762	-0.252965		C	-1.78803	-1.20318	-0.158001		C	1.67168	1.12018	-0.135958		C	1.80887	0.936593	0.140654		C	1.17679	1.14154	0.326002
N	-1.26176	-2.25052	-0.38999		N	1.08698	2.30888	0.515261		N	2.36454	-1.15661	0.06467		O	1.10267	-0.146929	3.02221		N	2.45898	0.468017	0.388963		N	2.45898	0.468017	0.388963		N	-3.14582	-1.1438	0.084522		N	3.0243	1.19039	0.042223		N	2.94981	1.43561	0.650018		N	2.48436	1.34346	0.581386
C	-2.38756	-2.70331	-1.0811		C	2.25969	2.98826	0.203295		C	3.28615	-0.517189	-0.749344		O	-1.1887	0.033707	2.97547		C	3.69267	-0.163181	0.357377		C	3.69267	-0.163181	0.357377		C	-3.73328	-2.39597	-0.11629		C	3.50083	2.46101	-0.264348		C	3.27639	2.63577	0.041782		C	2.86349	2.62615	0.229338
C	-2.94885	-1.64179	-1.68991		C	3.00826	2.163	-0.55852		C	2.85109	0.759712	-0.901001		N	-0.010425	1.45028	-0.475292		C	3.51354	-1.32067	-0.320837		C	3.51354	-1.32067	-0.320837		C	-2.75069	-3.24295	-0.489229		C	2.43903	3.19215	-0.667514		C	2.31928	2.87158	-0.890412		C	1.75425	3.22356	-0.275733
C	-4.13192	-1.55693	-2.58528		C	4.34992	2.36045	-1.16717		C	3.42649	1.91002	-1.64601		C	1.25989	-0.815481	0.114083		C	4.4701	-2.40005	-0.678618		C	4.4701	-2.40005	-0.678618		C	-2.79954	-4.68538	-0.845561		C	2.34698	4.6069	-1.11363		C	2.13938	3.99614	-1.84557		C	1.54988	4.60172	-0.793715
H	-3.85461	-1.31302	-3.61359		H	4.3053	2.40584	-2.25781		H	3.76469	2.69661	-0.968778		Si	0.91715	1.9225	-1.86509		H	4.60625	-2.46829	-1.75929		H	4.60625	-2.46829	-1.75929		H	-2.09577	-5.26298	-0.242309		H	1.57628	5.14276	-0.555995		H	1.14409	4.43361	-1.75406		H	0.714417	5.08812	-0.288264
H	-4.82815	-0.788765	-2.24059		H	5.02634	1.54552	-0.89861		H	2.69573	2.3459	-2.32957		Si	-0.85299	2.63998	0.467614		H	4.12401	-3.37239	-0.323514		H	4.12401	-3.37239	-0.323514		H	-2.55061	-4.85417	-1.89583		H	2.10565	4.68615	-2.1759		H	2.26954	3.6719	-2.87989		H	1.34271	4.60433	-1.86511
H	-4.65825	-2.50897	-2.60117		H	4.78769	3.2919	-0.81458		H	4.2826	1.58295	-2.23121		C	-1.37092	-0.797226	-0.071734		H	5.43969	-2.20087	-0.228419		H	5.43969	-2.20087	-0.228419		H	-3.79724	-5.0818	-0.670703		H	3.29602	5.11239	-0.949371		H	2.87118	4.77484	-1.64446		H	2.44393	5.19683	-0.623419
C	-2.78484	-4.13574	-1.07394		C	2.53549	4.36488	0.692243		C	4.49633	-1.1967	-1.28134		N	2.48498	-0.387884	0.550001		C	4.90755	0.436766	0.967315		C	4.90755	0.436766	0.967315		C	-5.18932	-2.62762	0.070361		C	4.93482	2.82312	-0.121417		C	4.46476	3.43853	0.432436		C	4.24487	3.14062	0.42272
H	-3.03791	-4.48147	-0.068999		H	2.62975	4.40003	1.78002		H	4.23526	-2.12148	-1.79711		N	1.47183	-2.13437	-0.233539		H	4.78848	0.579848	2.04259		H	4.78848	0.579848	2.04259		H	-5.77721	-1.91395	-0.511873		H	5.56418	2.23813	-0.796103		H	5.39636	2.91949	0.20067		H	4.95904	2.63637	-0.231069
H	-1.97525	-4.76818	-1.44615		H	1.73493	5.05089	0.407518		H	5.19963	-1.44274	-0.48381		C	2.1054	3.34652	-1.46181		H	5.13229	1.4085	0.524643		H	5.13229	1.4085	0.524643		H	-5.49195	-2.52948	1.1155		H	5.29136	2.65364	0.896473		H	4.45757	3.65563	1.5015		H	4.57687	3.00508	1.45298
H	-3.65281	-4.29002	-1.71115		H	3.46448	4.73517	0.264356		H	5.00543	-0.545276	-1.98788		C	-0.096766	2.52399	-3.34173		H	5.7638	-0.213717	0.805295		H	5.7638	-0.213717	0.805295		H	-5.45375	-3.63032	-0.258695		H	5.07817	3.87475	-0.358856		H	4.46431	4.38341	-0.105903		H	4.27733	4.2032	0.194415
C	-2.24356	0.73324	-2.0729		C	2.58422	-0.021674	-1.70916		C	0.896657	2.0742	-0.041254		C	1.9347	0.506765	-2.56987		C	1.61386	-2.49707	-1.40053		C	1.61386	-2.49707	-1.40053		C	-0.312155	-2.98332	-1.04917		C	0.047554	2.67607	-1.20248		C	0.302218	1.65587	-1.71108		C	-0.596602	2.54483	-0.757003
H	-1.21811	1.04187	-2.30247		H	3.02555	-0.925999	-1.28364		H	0.210809	2.18795	-0.882641		C	0.087748	3.2055	2.00193		H	0.671046	-2.20775	-1.85527		H	0.671046	-2.20775	-1.85527		H	0.158722	-2.16877	-1.60284		H	-0.367394	1.77675	-1.65648		H	0.010087	0.610787	-1.76434		H	-1.02487	1.61831	-1.13996
H	-2.69923	1.53833	-1.49073		H	3.27226	0.391028	-2.44369		H	1.57139	2.92633	-0.011847		C	-2.57892	2.12481	1.00053		H	1.49607	-3.34033	-0.716177		H	1.49607	-3.34033	-0.716177		H	-0.488053	-3.82384	-1.71772		H	0.194844	3.43167	-1.97107		H	0.587937	2.00899	-2.70037		H	-0.496075	3.26542	-1.56498
H	-2.81203	0.601181	-2.99083		H	1.64675	-0.308924	-2.19278		H	0.337361	2.03456	0.889206		C	-1.12169	4.22598	-0.519631		H	2.29563	-2.78313	-2.19876		H	2.29563	-2.78313	-2.19876		H	0.369011	-3.30252	-0.256751		H	-0.656544	3.05945	-0.462755		H	-0.548483	2.23515	-1.35363		H	-1.24163	2.96211	0.015049
C	-0.7498	-2.94542	0.77063		C	0.090316	2.76678	1.45292		C	2.51595	-2.53805	0.516493		N	-2.46445	-0.442162	-0.821693		C	2.28775	1.75383	1.05141		C	2.28775	1.75383	1.05141		C	-3.77826	-0.051333	0.779253		C	3.84267	0.170113	0.66107		C	3.75231	0.873197	1.73186		C	3.41568	0.347693	1.09594
H	-1.36594	-2.72967	1.65182		H	-0.219952	1.92119	2.06902		H	1.98835	-3.21223	-0.152806		N	-1.81879	-1.85939	0.676076		H	2.63202	1.67384	2.08218		H	2.63202	1.67384	2.08218		H	-4.03832	0.777121	0.116048		H	3.42837	-0.814514	0.467469		H	3.63536	-0.20572	1.75471		H	3.1296	-0.637867	0.740204
H	0.26759	-2.6218	0.967277		H	-0.798464	3.15504	0.950108		H	2.09317	-2.64162	1.51106		C	2.79945	0.952241	0.982974		H	1.24106	2.02305	1.02813		H	1.24106	2.02305	1.02813		H	-3.06996	0.336143	1.51867		H	3.89936	0.327186	1.74135		H	3.42936	1.28889	2.6861		H	3.41496	0.344161	2.18537
H	-0.746894	-4.01852	0.587195		H	0.515232	3.54567	2.08231		H	3.57739	-2.76829	0.547774		C	3.42344	-1.4073	0.492361		H	2.87106	2.51213	0.530672		H	2.87106	2.51213	0.530672		H	-4.68181	-0.405679	1.27009		H	4.84682	0.215162	0.24307		H	4.79212	1.13663	1.55634		H	4.41086	0.585995	0.731284
B	-0.030607	0.012322	-0.00683		B	-0.032923	0.022773	0.007996		B	0.043003	-0.608181	1.29641		C	0.58826	-2.90704	-1.07674		B	-0.096015	0.058207	-0.498892		B	-0.096015	0.058207	-0.498892		B	-0.768639	-0.106996	0.035595		B	0.687856	-0.014656	0.230158		B	0.882689	-0.326252	0.634208		B	0.288135	-0.178071	0.769781
N	-1.53245	2.02206	0.663144		N	1.51338	-2.03927	0.416241		N	-1.52103	-0.048406	-0.797455		C	2.7958	-2.50221	0.014517		N	-0.57475	-2.22825	0.870618		N	-0.57475	-2.22825	0.870618		N	-2.09611	1.75641	-1.18576		N	1.87717	-1.87092	-1.16267		N	1.73238	-1.84456	-1.45018		N	0.973913	-1.47135	-1.50379
C	-0.333009	1.4709	0.246034		C	0.363942	-1.43931	-0.059161		C	-1.27738	-0.059526	0.523889		H	3.13863	3.0603	-1.67334		C	-0.908743	-1.28391	-0.029726		C	-0.908743	-1.28391	-0.029726		C	-1.14359	1.32073	-0.283779		C	0.938722	-1.43069	-0.261108		C	0.989697	-1.61764	-0.351137		C	0.391464	-1.41153	-0.294985
N	0.556721	2.53613	0.254026		N	-0.377553	-2.48784	-0.55464		N	-2.40307	0.380303	1.10809		H	2.05372	3.639	-0.411436		N	-2.07515	-1.68599	-0.553044		N	-2.07515	-1.68599	-0.553044		N	-0.547117	2.4765	0.163586		N	0.282863	-2.5625	0.128596		N	0.372615	-2.77458	-0.090226		N	-0.113088	-2.6289	-0.069577
C	-0.103723	3.713	0.612644		C	0.293367	-3.69506	-0.391685		C	-3.35727	0.698299	0.151809		H	1.88221	4.22935	-2.06461		C	-2.47566	-2.891	-0.004182		C	-2.47566	-2.891	-0.004182		C	-1.12482	3.59449	-0.427927		C	0.821323	-3.68625	-0.484592		C	0.696996	-3.73389	-1.02838		C	0.123755	-3.46448	-1.14773
C	-1.38481	3.39789	0.881427		C	1.4701	-3.4197	0.209145		C	-2.79949	0.427367	-1.05295		H	0.60164	2.91693	-4.08647		C	-1.52581	-3.23632	0.900458		C	-1.52581	-3.23632	0.900458		C	-2.08467	3.15333	-1.26554		C	1.81709	-3.26185	-1.28809		C	1.55992	-3.15202	-1.8937		C	0.807526	-2.7319	-2.05946
C	-2.51051	4.24808	1.34894		C	2.58216	-4.31871	0.614852		C	-3.35094	0.54855	-2.42781		H	-0.66235	1.72397	-3.82153		C	-1.42366	-4.40785	1.80917		C	-1.42366	-4.40785	1.80917		C	-3.01069	3.90517	-2.15248		C	2.73193	-4.02104	-2.18026		C	2.24207	-3.70512	-3.09329		C	1.33657	-3.10843	-3.39663
H	-2.80548	4.01462	2.37477		H	2.687	-4.38173	1.70049		H	-3.50193	-0.430996	-2.88526		H	-0.788338	3.32701	-3.08719		H	-1.56004	-4.11847	2.85333		H	-1.56004	-4.11847	2.85333		H	-4.04586	3.5949	-1.99147		H	3.77447	-3.75643	-1.99146		H	3.32577	-3.73809	-2.96547		H	2.41522	-2.95335	-3.45818
H	-3.39001	4.11463	0.714684		H	3.53557	-3.96932	0.211427		H	-2.68767	1.12455	-3.07493		H	2.73893	0.172012	-1.91296		H	-0.45297	-4.89809	1.7185		H	-0.45297	-4.89809	1.7185		H	-2.78224	3.75664	-3.21047		H	2.52742	-3.83484	-3.23717		H	2.02185	-3.12057	-3.98818		H	0.860861	-2.53432	-4.19385
H	-2.22546	5.29751	1.31681		H	2.40619	-5.32479	0.240079		H	-4.31371	1.0532	-2.39655		H	2.38485	0.854636	-3.50407		H	-2.19336	-5.13547	1.56263		H	-2.19336	-5.13547	1.56263		H	-2.94288	4.97133	-1.94638		H	2.6203	-5.0889	-2.00509		H	1.89823	-4.72191	-3.26856		H	1.13753	-4.1612	-3.58449
C	0.600744	5.02116	0.660135		C	-0.275224	-4.98922	-0.852244		C	-4.70877	1.20962	0.500386		H	1.3093	-0.358905	-2.80031		C	-3.73282	-3.57403	-0.405423		C	-3.73282	-3.57403	-0.405423		C	-0.685465	4.97817	-0.109076		C	0.317925	-5.0572	-0.21114		C	0.1354	-5.10802	-0.974912		C	-0.317115	-4.88341	-1.16313
H	-0.07213	5.79977	1.01262		H	0.370926	-5.81067	-0.550693		H	-5.23703	1.50126	-0.404411		H	-0.534046	3.93094	2.53328		H	-3.78124	-4.5606	0.049511		H	-3.78124	-4.5606	0.049511		H	-1.21297	5.69191	-0.737831		H	0.82385	-5.77528	-0.85249		H	0.567086	-5.72233	-1.76139		H	0.057842	-5.38102	-2.05448
H	0.973909	5.31689	-0.323108		H	-0.379273	-5.02539	-1.93911		H	-4.64873	2.08086	1.15408		H	0.341752	2.41722	2.70937		H	-3.78606	-3.69332	-1.48826		H	-3.78606	-3.69332	-1.48826		H	0.3854	5.09957	-0.286075		H	-0.754445	-5.12811	-0.404928		H	-0.948236	-5.09764	-1.1071		H	-1.40594	-4.96472	-1.16677
H	1.45602	4.9806	1.33894		H	-1.26341	-5.16021	-0.419961		H	-5.30639	0.448629	1.0054		H	1.0143	3.71422	1.72385		H	-4.61201	-3.01218	-0.084513		H	-4.61201	-3.01218	-0.084513		H	-0.88183	5.24012	0.933322		H	0.490806	-5.35111	0.82648		H	0.351686	-5.58226	-0.016323		H	0.055936	-5.42135	-0.289985
C	-2.63585	1.24441	1.16784		C	2.43881	-1.39018	1.31193		C	-0.635336	-0.592428	-1.81969		H	-2.95511	2.88183	1.69464		C	0.525258	-2.15264	1.81808		C	0.525258	-2.15264	1.81808		C	-2.67425	0.910811	-2.20304		C	2.53855	-1.02381	-2.13132		C	2.63932	-0.904619	-2.08754		C	1.42039	-0.315581	-2.26362
H	-3.30613	0.894984	0.378394		H	3.21938	-0.835054	0.786481		H	-0.133529	-1.46169	-1.39749		H	-2.59987	1.16285	1.50815		H	1.39911	-2.6997	1.46249		H	1.39911	-2.6997	1.46249		H	-1.92411	0.17352	-2.5013		H	1.87845	-0.190446	-2.37368		H	2.09051	-0.130714	-2.62217		H	0.588191	0.383669	-2.34054
H	-3.20926	1.84005	1.87466		H	2.90905	-2.13462	1.95062		H	0.078329	0.158086	-2.16385		H	-3.2655	2.08922	0.152133		H	0.200069	-2.57956	2.76422		H	0.200069	-2.57956	2.76422		H	-2.95797	1.5185	-3.059		H	2.73303	-1.59961	-3.03299		H	3.25425	-1.44699	-2.79874		H	1.70487	-0.643504	-3.25865
H	-2.22874	0.356182	1.6624		H	1.87837	-0.674861	1.91973		H	-1.24125	-0.914766	-2.66192		H	-1.86701	4.09197	-1.30604		H	0.789972	-1.11144	1.98165		H	0.789972	-1.11144	1.98165		H	-3.55446	0.365984	-1.85472		H	3.4857	-0.622435	-1.76672		H	3.2927	-0.451	-1.34716		H	2.28238	0.156855	-1.79628
C	1.72835	2.54645	-0.593694		C	-1.59544	-2.31446	-1.3086		C	-2.6588	0.372731	2.5457		H	-1.50847	4.98321	0.167691		C	-2.87915	-0.920126	-1.49904		C	-2.87915	-0.920126	-1.49904		C	0.379538	2.50603	1.26421		C	-0.740191	-2.59855	1.14243		C	-0.483731	-3.04755	1.05038		C	-0.859282	-3.04906	1.10544
H	2.25069	1.59927	-0.501041		H	-2.46704	-2.20188	-0.659703		H	-2.22429	-0.52622	2.97641		H	-0.214522	4.6281	-0.9735		H	-2.65811	0.13747	-1.37267		H	-2.65811	0.13747	-1.37267		H	0.023046	1.82897	2.04316		H	-0.774861	-3.59027	1.58668		H	0.02986	-3.72382	1.7329		H	-0.233023	-3.66734	1.74599
H	2.39862	3.34796	-0.287948		H	-1.74306	-3.17193	-1.96158		H	-3.7338	0.360391	2.69947		C	-2.38233	0.376741	-2.01031		H	-3.92915	-1.09744	-1.27877		H	-3.92915	-1.09744	-1.27877		H	0.439786	3.51555	1.664		H	-1.72255	-2.35706	0.730625		H	-1.41435	-3.49349	0.702024		H	-1.73538	-3.60722	0.779845
H	1.44363	2.69189	-1.64269		H	-1.50693	-1.40523	-1.90547		H	-2.22994	1.25203	3.02127		C	-3.56946	-1.22629	-0.506231		H	-2.64373	-1.21362	-2.51996		H	-2.64373	-1.21362	-2.51996		H	1.3811	2.18958	0.964366		H	-0.502379	-1.87022	1.91731		H	-0.698232	-2.12824	1.58493		H	-1.18967	-2.17272	1.65322
N	1.36089	-0.551783	0.253643		C	-1.55224	0.460902	0.127539		N	0.256494	0.149737	2.60517		C	-1.08945	-2.59291	1.6878		N	-0.647221	1.35711	0.071236		N	-0.647221	1.35711	0.071236		N	0.661978	-0.456354	0.454074		N	-0.764509	0.396463	0.525855		N	-0.589187	0.208556	0.776662		N	-1.11726	0.215951	1.09328
Si	2.02447	-0.401645	1.84493		C	-4.29484	1.25503	0.345228		C	0.352369	-0.095488	3.76806		C	-3.16404	-2.11324	0.425496		Si	-1.57584	1.5693	1.5099		Si	-1.57584	1.5693	1.5099		Si	1.02787	-1.29879	1.96819		Si	-1.20201	1.3473	1.95783		Si	-1.00843	1.40288	2.0485		Si	-0.086383	1.23676	3.94606
Si	2.20011	-1.31072	-1.05585		C	-2.10071	1.48371	-0.684859		O	0.450596	-0.207587	4.93244		H	1.87719	1.46992	1.21763		Si	-0.458162	2.7535	-1.06391		Si	-0.458162	2.7535	-1.06391		Si	4.31266	0.515443	-0.308518		Si	-4.33394	-0.464001	-0.670186		Si	-4.22855	-0.415455	-0.339933		Si	-2.80077	-0.903662	-2.32974
C	1.49605	-0.784808	-2.71168		C	-2.43477	-0.145201	1.05678		C	-0.274202	-2.21387	1.47819		H	3.42119	0.915318	1.8761		C	-1.98194	3.47747	-1.94231		C	-1.98194	3.47747	-1.94231		C	4.67781	-0.162055	-2.00201		C	-4.4862	0.52485	-2.23938		C	-4.26629	0.568998	-1.92033		C	-2.01819	-1.5407	-3.93078
H	2.10043	-1.20564	-3.51988		C	-3.76702	0.250136	1.1469		O	-0.365035	-2.67074	2.63501		H	3.32605	1.50056	0.196558		H	-2.33026	4.41446	-1.50516		H	-2.33026	4.41446	-1.50516		H	3.93176	0.176792	-2.71979		H	-3.6988	0.259059	-2.9435		H	-3.50816	0.210813	-2.61644		H	-1.4368	-2.44512	-3.73509
H	1.4926	0.302519	-2.81221		C	-3.43641	1.86186	-0.561991		O	-0.4186	-2.84597	0.394434		C	4.82494	-1.20842	0.945401		H	-2.8018	2.75493	-1.91222		H	-2.8018	2.75493	-1.91222		H	4.67294	-1.2539	-1.98721		H	-4.41268	1.59322	-2.02386		H	-4.07777	1.62494	-1.71275		H	-1.34905	-0.794233	-4.36828
H	0.468298	-1.13376	-2.83123		H	-4.41042	-0.229469	1.87936							H	1.17725	-3.60746	-1.66491		H	-1.75564	3.64319	-2.99786		H	-1.75564	3.64319	-2.99786		H	5.66486	0.164547	-2.33699		H	-5.45578	0.344744	-2.70899		H	-5.24501	0.491197	-2.39851		H	-2.77819	-1.78819	-4.67659
C	4.02489	-0.833031	-1.055		H	-3.82222	2.64739	-1.20564							H	-0.156018	-3.46857	-0.511585		C	-0.258148	4.22754	0.224596		C	-0.258148	4.22754	0.224596		C	4.17156	2.37309	-0.307855		C	-4.24904	-2.29634	-0.993979		C	-4.35086	-2.2478	-0.643511		C	-3.62834	-2.39805	-1.53006
H	4.15008	0.241556	-1.21022		C	-1.27342	2.17729	-1.73714							H	0.059063	-2.2234	-1.74308		H	-1.09253	4.43934	0.897657		H	-1.09253	4.43934	0.897657		H	3.3461	2.69176	-0.945386		H	-3.36199	-2.54015	-1.57965		H	-3.55819	-2.57938	-1.31387		H	-2.87654	-3.16105	-1.3074
H	4.54044	-1.34791	-1.86967		H	-1.91045	2.73394	-2.42512							C	3.30051	-3.87956	-0.226302		H	-0.137381	5.11526	-0.408238		H	-0.137381	5.11526	-0.408238		H	5.09286	2.82802	-0.678196		H	-5.13192	-2.62617	-1.54613		H	-5.3161	-2.49627	-1.09027		H	-4.37726	-2.85105	-2.18462
H	4.53459	-1.0947	-0.125919		H	-0.685294	1.4497	-2.30143							H	-3.25269	0.184749	-2.63315		H	0.64954	4.16179	0.833756		H	0.64954	4.16179	0.833756		H	3.99752	2.74741	0.703545		H	-4.21531	-2.85539	-0.056365		H	-4.26679	-2.79679	0.296717		H	-4.11444	-2.11463	-0.594337
C	2.12394	-3.19163	-1.00509		H	-0.555403	2.8807	-1.3057							H	-1.48184	0.103902	-2.56155		C	1.27668	3.03527	-1.81797		C	1.27668	3.03527	-1.81797		C	5.60248	-0.047577	0.91389		C	-5.73804	-0.065572	0.488371		C	-5.57034	0.144811	0.823397		C	-4.15497	0.305664	-2.82947
H	2.45009	-3.59295	-0.043323		C	-1.95535	-1.20799	2.0125							H	-2.32973	1.44033	-1.78332		H	1.85564	3.80738	-1.30845		H	1.85564	3.80738	-1.30845		H	6.58215	0.363514	0.661847		H	-6.68927	-0.404256	0.07266		H	-6.55652	-0.051395	0.397665		H	-4.90235	-0.164178	-3.47377
H	2.76954	-3.61106	-1.78102		H	-1.78543	-2.16783	1.51644							C	-4.90261	-1.02382	-1.13193		H	1.15206	3.33095	-2.86274		H	1.15206	3.33095	-2.86274		H	5.68481	-1.13612	0.918561		H	-5.80954	1.01007	0.659969		H	-5.49711	1.21489	1.02566		H	-3.73211	1.15586	-3.37145
H	1.10531	-3.53924	-1.19256		H	-2.68382	-1.37012	2.8075							H	-0.055587	-2.26616	1.70857		H	1.86051	2.11022	-1.83961		H	1.86051	2.11022	-1.83961		H	5.34884	0.277696	1.92484		H	-5.59773	-0.55499	1.45409		H	-5.50202	-0.384163	1.77578		H	-4.65647	0.689554	-1.93951
C	2.92053	-1.98101	2.35507		H	-0.99865	-0.920707	2.45519							H	-1.10714	-3.66016	1.46358		C	-0.622438	2.3284	2.95328		C	-0.622438	2.3284	2.95328		C	2.34728	-2.61916	1.73729		C	-2.68802	2.45788	1.64487		C	-2.13054	2.71614	1.27578		C	-1.79392	0.601814	4.3139
H	3.36013	-1.85005	3.34714		C	-5.74467	1.64701	0.438463							H	-1.53531	-2.4311	2.66966		H	-0.162007	3.28855	2.72687		H	-0.162007	3.28855	2.72687		H	3.32743	-2.22478	2.00743		H	-3.62191	1.93934	1.8593		H	-3.14723	2.36382	1.10865		H	-1.73824	-0.330295	4.88003
H	3.7264	-2.25503	1.67179		H	-6.36999	0.995869	-0.177854							C	-3.90588	-3.18331	1.14113		H	0.165088	1.6423	3.28052		H	0.165088	1.6423	3.28052		H	2.40887	-2.95749	0.701774		H	-2.73467	2.80534	0.610527		H	-1.73976	3.09491	0.327964		H	-2.35509	0.425192	3.39707
H	2.22931	-2.82593	2.40781		H	-5.8996	2.67034	0.09558							H	4.87183	-0.982048	2.01276		H	-1.30027	2.46795	3.7997		H	-1.30027	2.46795	3.7997		H	2.13719	-3.48594	2.36805		H	-2.6212	3.3361	2.29207		H	-2.17766	3.56664	1.96201		H	-2.33487	1.32994	4.9232
C	0.681646	-0.096471	3.11718		H	-6.10868	1.57152	1.46402							H	5.29851	-0.382327	0.410895		C	-2.2385	-0.015039	2.31019		C	-2.2385	-0.015039	2.31019		C	-0.520504	-2.13957	2.60141		C	0.201067	2.51547	2.3772		C	0.497114	2.4092	2.53316		C	-0.101798	2.78705	2.90819
H	0.197359	0.868684	2.95443												H	5.41041	-2.10671	0.763013		H	-2.85971	-0.633342	1.65965		H	-2.85971	-0.633342	1.65965		H	-0.281169	-2.6092	3.55985		H	0.010692	2.91925	3.37574		H	0.165239	3.13511	3.28118		H	0.897162	3.02275	2.52962
H	1.11677	-0.099858	4.1203												H	2.66031	-4.62179	0.255659		H	-2.87455	0.325871	3.1327		H	-2.87455	0.325871	3.1327		H	-0.883516	-2.91696	1.92664		H	0.225066	3.35857	1.68277		H	0.89583	2.98045	1.68905		H	-0.431739	3.62775	3.52334
H	-0.089651	-0.868151	3.07177												H	3.34793	-4.12298	-1.29013		H	-1.46442	-0.643282	2.75353		H	-1.46442	-0.643282	2.75353		H	-1.3306	-1.42621	2.75852		H	1.17678	2.0364	2.38746		H	1.27688	1.79484	2.97457		H	-0.7853	2.68036	2.06828
C	3.25918	1.01053	2.01061																	H	4.30355	-3.98454	0.181841		C	-3.15234	2.54419	1.18596		C	-3.15234	2.54419	1.18596		C	1.60715	-0.114544	3.30359		C	-1.61562	0.234393	3.40308		C	-1.92622	0.719419	3.51909
H	2.75333	1.97357	1.9089																	H	-5.22021	0.017285	-1.04519		H	-3.82918	1.93363	0.580947		H	-3.82918	1.93363	0.580947		H	0.792491	0.501648	3.68713		H	-0.753	-0.331528	3.75394		H	-1.29615	0.026064	4.07127
H	4.05068	0.959343	1.26																	H	-4.90564	-1.28678	-2.19212		H	-2.99776	3.48177	0.656204		H	-2.99776	3.48177	0.656204		H	2.39768	0.54	2.93232		H	-2.40875	-0.461785	3.12071		H	-2.8354	0.211593	3.19347
H	3.72877	0.981093	2.99722																	H	-5.64436	-1.64461	-0.634132		H	-3.65823	2.76053	2.13057		H	-3.65823	2.76053	2.13057		H	2.00897	-0.688485	4.14265		H	-1.98023	0.839911	4.2366		H	-2.21844	1.54263	4.17674
																				H	-3.47689	-4.16815	0.942628		C	-0.285857	0.176756	-2.14661		C	-0.285857	0.176756	-2.14661		C	1.68607	0.037014	-0.278383		C	-1.72672	-0.048265	-0.314502		C	-1.58668	-0.261692	0.002191
																				H	-3.89239	-3.02795	2.22171		O	-0.203738	-0.769183	-2.94475		O	-0.203738	-0.769183	-2.94475		O	1.62148	0.619781	-1.34761		O	-1.56587	-0.500835	-1.43866		O	-1.48022	-0.84231	-1.0745
																				H	-4.94341	-3.1989	0.815403		O	-0.592555	1.36557	-2.49787		O	-0.592555	1.36557	-2.49787		O	2.89831	-0.151194	0.319357		O	-2.97893	0.021314	0.209965		O	-2.82133	-0.052558	0.517987
																																								C	1.8062	-0.985093	2.54235		C	1.40641	-0.945167	2.08472
																																								O	2.09081	-2.09383	2.26458		O	2.33049	-1.79987	2.03527
																																								O	1.75609	-0.048665	3.25684		O	0.829416	-0.550119	3.12325
[truncated: 52 more columns]
